# Supplementary material for: (GTG)5 MSP-PCR Fingerprinting as a Technique for Discrimination of Wine Associated Yeasts?
Source: PLoS One. 2014 Aug 29;9(8):e105870. doi: 10.1371/journal.pone.0105870 (PMC4149466; doi:10.1371/journal.pone.0105870)
Supplement: Dataset S1 — Data matrix. (XLS) [file pone.0105870.s009.xls]

## Sheet: "Lower diversity" dataset
Isolate ID	Species	Band size	3500	3000	2500	2000	1750	1500	1250	1100	1010	980	940	900	850	800	750	700	650	600	500	400	350	300	200
MRC148	Aureobasidium pullulans		0	0	0	0	0	0	0	0	1019.26	0	0	907.812	0	0	764.402	0	0	0	524.774	0	360.753	0	0
MRC179	Candida magnoliae		0	0	0	0	0	1569.71	1318.73	1193.03	0	0	0	893.296	851.124	0	0	0	0	0	0	440.862	0	0	0
18E	Candida zeylanoides		0	0	0	0	0	0	0	0	0	0	0	0	879.011	0	0	709.009	643.647	0	539.064	461.511	0	0	0
MRC178	Dekkera bruxellensis		3796.15	0	2236.07	1924.74	0	1558.65	0	1137.19	0	0	0	0	0	0	0	0	0	612.372	456.918	0	0	0	0
MRC180	Dekkera bruxellensis		3796.15	0	2261.16	1924.74	0	1558.65	0	1137.19	0	0	0	0	0	0	0	0	0	612.372	456.918	0	0	0	0
MRC177	Dekkera bruxellensis		0	0	2586.94	0	1682.93	1500	0	1194.84	0	0	0	0	854.054	0	750	0	0	0	0	431.898	0	0	0
MRC88	Dekkera bruxellensis		0	0	2338.12	0	0	1558.65	0	1093.09	0	0	0	0	0	0	771.174	0	670.111	0	0	0	0	0	0
MRC172	Dekkera bruxellensis		0	2966.01	0	0	1715.52	1358.76	0	0	1000	0	0	0	870.053	0	0	0	0	0	511.391	0	0	0	0
MRC181	Dekkera bruxellensis		0	3161.1	0	0	1834.63	1413.58	0	1050.69	0	0	0	919.872	0	0	0	0	0	0	523.041	0	0	0	0
MRC117	Dekkera bruxellensis		0	0	0	0	0	1430.03	0	0	0	0	0	0	0	0	768.651	0	639.428	560.816	474.904	393.288	0	0	236.084
MRC120	Dekkera bruxellensis		0	0	0	0	0	0	0	0	1018.05	0	0	0	0	0	0	0	0	0	491.491	400	0	305.12	236.084
66E	Dekkera bruxellensis		0	0	0	0	0	0	0	1127.71	0	977.05	0	0	0	798.975	0	0	650	0	475.811	0	363.424	0	0
67E	Dekkera bruxellensis		0	0	0	0	0	0	0	0	0	0	0	0	0	0	0	0	660.99	0	491.491	406.925	0	0	231.773
75E	Dekkera bruxellensis		0	0	0	0	0	0	0	0	0	0	0	0	0	0	0	707.919	0	592.971	0	424.524	352.695	0	0
59E	Dekkera bruxellensis		0	0	0	0	0	0	0	0	0	0	0	0	0	0	0	0	0	0	491.491	400	0	310.327	219.306
60E	Dekkera bruxellensis		0	0	0	0	0	0	1331.3	0	0	0	0	0	0	0	0	0	0	598.834	491.491	380.2	0	315.623	227.541
62E	Dekkera bruxellensis		0	0	0	0	0	0	0	1133.37	0	982.104	0	0	0	794.863	0	0	639.428	0	466.822	0	373.82	0	0
65E	Dekkera bruxellensis		0	0	0	0	0	0	1364.02	0	0	0	0	914.647	0	0	749.582	0	0	0	503.443	0	0	0	0
68E	Dekkera bruxellensis		0	0	0	0	0	0	1261.75	0	1018.05	0	0	0	0	794.863	0	0	629.029	0	551.695	0	0	0	0
69E	Dekkera bruxellensis		0	0	0	0	0	0	0	1085.85	0	0	0	902.179	0	0	734.307	0	0	0	491.154	0	0	0	0
70E	Dekkera bruxellensis		0	0	0	0	0	0	0	0	0	0	0	0	853.982	0	0	699.865	0	0	457.305	0	0	0	0
MRC80	Dekkera bruxellensis		0	0	0	0	0	0	0	1149.99	0	0	0	0	0	0	743.304	0	0	616.772	430.887	0	0	0	0
73E	Dekkera bruxellensis		0	0	0	0	0	0	0	0	0	0	0	0	859.925	0	0	0	650	0	540.945	405.995	0	0	0
77E	Dekkera bruxellensis		0	0	0	0	0	0	0	1196.43	0	0	0	0	875.661	0	0	685.378	0	0	547.144	0	0	0	0
74E	Dekkera bruxellensis		0	0	0	0	0	0	1215.23	0	0	988.997	0	0	875.661	0	0	697.841	0	0	552.096	0	0	0	0
MRC190	Dekkera bruxellensis		0	0	0	0	0	0	0	0	0	0	0	0	0	809.344	0	0	0	599.834	0	0	347.414	0	0
MRC78	Dekkera bruxellensis		0	2859.46	0	0	0	0	0	0	0	0	0	918.868	0	0	0	0	646.212	0	0	0	0	306.861	0
MRC79	Dekkera bruxellensis		0	0	0	0	0	0	0	0	0	0	0	0	0	0	774.361	686.131	0	579.954	0	0	350.23	0	0
MRC86	Dekkera bruxellensis		0	0	0	0	1823.35	1611.85	1330.65	1056.85	0	0	0	0	0	831.238	0	697.372	0	0	500	430.887	0	0	0
MRC87	Dekkera bruxellensis		0	0	0	0	1640.08	0	1380.62	0	0	0	0	0	870.551	0	730.354	0	0	0	514.057	451.391	0	0	0
MRC182	Dekkera bruxellensis		0	0	0	0	0	0	0	0	0	0	0	0	0	793.149	0	0	0	591.539	0	0	0	0	0
22E	Dekkera bruxellensis		0	0	0	0	0	0	0	0	0	0	0	0	0	821.969	0	695	0	551.695	0	0	0	0	0
71E	Dekkera bruxellensis		0	0	0	0	0	0	0	1179.06	0	0	0	0	0	791.887	0	0	0	573.562	0	449.214	0	0	0
MRC81	Hanseniaspora sp.		0	0	0	0	1595.38	1342.97	0	1066.63	0	0	0	0	854.607	0	0	716.978	0	0	455.607	0	0	0	0
MRC188	Pichia manshurica		0	0	2738.61	2000	1635.21	1413.58	0	1126	0	0	0	0	830.605	0	0	0	0	0	0	441.738	0	340.927	224.739
MRC163	Pichia manshurica		0	0	2312.18	0	0	1604.15	0	1171.44	0	0	0	0	0	0	0	0	640.592	0	0	0	0	0	0
MRC143	Pichia manshurica		0	0	0	0	0	0	0	1179.62	0	0	0	0	859.133	0	0	0	0	579.954	0	379.064	0	0	0
MRC130	Pichia manshurica		0	0	0	0	0	0	0	1128.54	0	0	0	0	830.151	0	0	0	673.509	0	543.134	0	336.103	0	0
MRC142	Pichia manshurica		0	0	0	0	0	0	1220.4	0	0	0	0	918.868	0	0	762.8	0	0	604.819	0	0	368.132	0	0
MRC140	Pichia manshurica		0	0	0	0	0	0	0	1136.6	0	0	0	0	866.025	0	0	0	0	570.781	0	430.808	0	0	0
MRC139	Pichia manshurica		0	0	0	0	0	0	1282.7	0	1014.33	0	0	0	0	816.221	0	0	0	0	471.861	0	0	0	0
MRC141	Pichia manshurica		0	0	0	0	0	0	0	1104.72	0	0	0	0	0	823.157	0	0	0	0	534.219	0	333.333	0	0
MRC128	Pichia manshurica		0	0	0	0	0	0	0	0	1008.48	0	0	0	0	0	756.773	0	0	0	516.485	0	344.323	0	0
MRC124	Pichia manshurica		0	0	0	0	0	0	0	0	0	0	0	0	865.489	0	0	0	639.428	0	0	428.429	0	0	0
MRC106B	Pichia manshurica		0	0	0	0	0	0	0	0	0	0	0	0	850	0	0	0	0	618.798	0	400	0	310.327	236.084
MRC133	Pichia manshurica		0	0	0	0	0	0	1234.33	0	1015.72	0	0	915.287	0	0	0	723.45	0	572.357	0	0	0	0	0
MRC189	Pichia manshurica		0	0	0	0	0	0	0	0	1000	0	0	0	0	794.863	0	0	0	608.734	491.491	406.925	0	0	254.146
MRC109	Pichia manshurica		0	0	0	0	1703.76	0	0	1093.54	0	0	0	0	0	794.863	0	0	0	598.834	500	406.925	0	0	249.505
MRC110	Pichia manshurica		0	0	0	0	0	0	0	0	0	0	0	0	0	0	757.858	0	629.961	0	500	395.599	0	0	0
MRC112	Pichia manshurica		0	0	0	0	0	0	0	1148.24	0	0	0	886.792	0	0	0	697.372	0	607.098	490.788	0	374.307	0	263.118
MRC122	Pichia manshurica		0	0	0	0	0	0	0	0	0	0	0	0	0	808.303	0	0	0	618.798	0	0	332.061	0	254.146
MRC123	Pichia manshurica		0	0	0	0	0	0	0	0	0	0	0	0	0	794.863	0	0	0	608.734	500	406.925	0	0	249.505
MRC125	Pichia manshurica		0	0	0	0	0	0	0	0	0	0	0	0	0	0	730.945	0	0	608.734	551.695	466.822	373.82	0	0
MRC107	Pichia manshurica		0	0	0	0	0	0	0	0	0	0	0	0	0	0	730.945	0	0	598.834	542.722	451.068	367.547	0	0
MRC114	Pichia manshurica		0	0	0	0	0	0	0	0	0	0	0	0	0	0	0	706.84	0	570.088	525.212	435.846	355.316	0	0
MRC115	Pichia manshurica		0	0	0	0	0	0	0	0	0	0	0	0	0	0	0	695.088	0	0	525.212	428.429	349.354	0	0
MRC116B	Pichia manshurica		0	0	0	0	0	0	0	0	0	0	0	913.668	0	0	0	695.088	0	0	525.212	428.429	349.354	0	0
MRC127	Pichia manshurica		0	0	0	0	0	0	0	0	0	0	0	0	0	0	0	683.531	0	0	516.67	428.429	349.354	0	0
MRC136	Pichia manshurica		0	0	0	0	0	0	0	0	0	0	0	0	0	0	0	650	0	0	500	413.97	332.061	0	0
MRC111	Pichia manshurica		0	0	0	0	0	0	0	0	0	0	0	0	0	0	0	660.99	0	533.895	491.491	406.925	332.061	0	0
MRC132	Pichia manshurica		0	0	0	0	1668.65	1377.96	0	1058.21	0	0	0	879.008	0	0	0	707.792	0	572.357	0	445.306	0	308.559	0
MRC113	Pichia manshurica		0	0	0	0	0	0	1277.83	0	0	970.678	0	0	0	0	0	655.185	0	0	529.817	412.209	0	291.193	0
MRC134	Pichia manshurica		0	0	0	0	0	1430.92	0	1109.29	0	0	0	905.561	0	0	742.794	0	0	594.892	0	453.987	0	0	0
MRC116A	Pichia manshurica		0	0	0	0	0	0	0	1104.72	0	0	0	0	0	816.221	0	651.581	0	0	529.817	0	0	322.481	0
MRC171	Pichia manshurica		0	0	0	0	0	0	0	1152.89	0	0	0	880.806	0	0	0	701.959	0	566.077	0	441.636	353.211	0	0
MRC185	Pichia manshurica		0	0	0	0	0	0	0	0	1008.48	0	0	0	0	0	750	0	0	612.372	512.313	421.708	344.323	0	0
MRC126	Pichia manshurica		0	0	0	0	0	0	0	1098.09	0	0	0	0	866.026	0	766.782	0	0	620.705	500	0	0	0	0
MRC186	Pichia manshurica		0	0	0	0	0	0	0	1106.68	0	0	0	0	0	808.508	0	678.302	0	0	543.367	415.156	0	0	0
MRC121	Pichia manshurica		0	0	0	0	0	0	0	0	0	0	0	0	0	808.36	0	690.325	0	550.424	457.305	0	0	315.255	0
MRC131	Pichia manshurica		0	0	0	0	0	0	0	0	0	0	0	0	0	0	743.304	0	0	551.695	0	0	0	289.143	211.37
MRC152A	Pichia membranifaciens		0	0	0	0	1659.32	1383.16	1299.99	1126.66	0	0	0	888.508	0	781.009	736.185	0	661.173	590.623	485.899	397.06	0	0	0
MRC153	Pichia membranifaciens		0	0	0	1903.22	0	1530.06	1297.78	1049.45	0	0	928.448	0	0	800.338	0	722.67	634.624	0	532.036	0	0	0	0
16E	Pichia membranifaciens		0	0	0	1865.83	0	1471.32	1260.73	0	1000	0	0	902.957	854.054	0	771.174	696.336	0	0	507.913	0	0	0	0
MRC184	Pichia membranifaciens		0	0	0	0	1684.63	1389.78	1299.99	1142.9	0	0	0	898.108	0	793.701	744.139	0	0	593.806	0	397.06	0	0	0
MRC165	Pichia membranifaciens		0	0	0	1829.18	0	1500	0	1189.78	1000	0	0	0	862.017	0	0	0	628.762	0	507.913	0	0	0	0
MRC152B	Pichia membranifaciens		0	0	0	1865.83	0	1471.32	1260.73	0	1000	0	0	902.957	854.054	0	771.174	696.336	0	0	507.913	0	0	0	0
MRC166	Pichia membranifaciens		0	0	0	1922.19	1689.62	1500	1272.96	1039.37	0	0	0	0	0	822.932	0	715.995	0	622.954	503.222	0	0	0	0
MRC168	Pichia membranifaciens		0	0	0	0	0	1337.74	0	1170.48	0	0	0	902.947	0	789.448	0	0	668.317	590.623	502.694	0	0	0	0
MRC154	Saccharomyces cerevisiae		0	0	0	0	0	1560.72	1375.17	1080.29	0	0	954.66	0	830.605	0	750	0	658.624	0	0	0	0	0	0
26E	Saccharomyces cerevisiae		0	0	0	0	0	1361.96	0	1101.35	0	990.763	0	0	0	800.338	0	696.336	0	0	517.428	0	0	0	0
72E	Saccharomyces cerevisiae		0	0	2364.35	0	0	1348.88	0	1080.29	0	972.544	0	0	0	807.8	0	683.531	0	0	517.428	0	0	0	0
20E	Saccharomyces cerevisiae		0	0	0	0	1706.47	1471.32	1375.17	1112.04	1009.7	0	0	0	830.605	0	0	702.828	0	0	522.252	0	0	0	0
15E	Saccharomyces cerevisiae		0	0	0	0	0	1415.58	1323.08	1178.35	0	972.544	0	878.165	0	785.62	0	0	646.512	0	503.222	0	0	0	0
MRC164	Saccharomyces cerevisiae		0	2866.33	2364.35	0	0	0	1335.92	1144.71	0	963.56	0	0	0	792.945	0	0	670.962	0	512.649	0	0	0	0
19E	Saccharomyces cerevisiae		0	0	0	0	0	1463.15	1297.45	1150.52	0	0	0	911.314	0	0	751.013	0	0	0	553.088	0	0	0	0
MRC183	Torulaspora delbrueckii		0	0	0	0	0	1395.68	0	0	1009.05	0	921.69	0	0	0	0	0	0	570.847	471.484	0	0	316.898	0
17E	Torulaspora delbrueckii		0	0	0	0	0	0	0	0	1000	0	0	903.09	0	0	0	0	638.581	0	505.123	0	0	312.586	0
MRC162	Zygosaccharomyces bailii		0	0	0	0	0	0	0	1128.26	0	978.898	0	0	847.649	0	0	722.35	0	577.42	459.517	0	0	0	0
MRC161	Zygosaccharomyces bailii		0	0	0	0	0	0	0	1101.35	0	0	0	918.227	0	816.595	0	684.844	0	556.266	0	427.436	0	0	0
MRC137	Zygosaccharomyces bailii		0	0	0	0	0	0	0	1080.29	0	0	933.033	0	0	795.112	0	0	0	0	535.887	412.246	0	0	0
MRC160	Zygosaccharomyces bailii		0	0	0	0	0	0	0	1046.08	0	0	0	0	0	0	767.185	0	645.124	0	526.144	373.519	0	0	0
MRC187	Zygosaccharomyces bailii		0	0	0	0	0	0	0	1036.7	0	0	0	0	858.215	0	751.703	0	0	0	460.539	0	353.602	0	0
MRC144	Zygosaccharomyces bailii		0	0	0	0	0	0	0	1069.91	0	0	0	894.071	0	786.679	0	0	0	0	521.789	394.426	0	0	0
MRC145	Zygosaccharomyces bailii		0	0	0	0	0	0	0	1074.74	0	0	0	912.342	0	782.986	0	678.856	0	0	520.808	394.558	0	0	0
MRC156	Zygosaccharomyces bailii		0	0	0	0	0	0	0	0	0	979.82	0	0	0	0	0	707.107	0	600.696	465.98	0	339.365	0	0
MRC105	Zygosaccharomyces bailii		0	0	0	0	0	0	0	0	1009.05	0	0	0	0	0	0	729.064	645.124	0	465.98	0	339.365	0	0
MRC118	Zygosaccharomyces bailii		0	0	0	0	0	0	0	1128.26	0	978.898	0	0	847.649	0	0	726.212	0	577.42	527.383	443.186	0	0	0
MRC119	Zygosaccharomyces bailii		0	0	0	0	0	0	0	1106.68	0	968.515	0	0	0	825.35	0	714.688	0	562.229	0	432.623	0	0	0
MRC146	Zygosaccharomyces bailii		0	0	0	0	0	0	0	1167.03	0	978.898	0	0	865.921	0	0	0	0	602.583	459.517	0	0	0	0
MRC173	Zygosaccharomyces bailii		0	0	0	0	0	0	0	1144.71	1009.7	978.898	0	0	865.921	0	0	0	0	589.867	456.754	0	0	0	0
24E	Zygosaccharomyces bailii		0	0	0	0	0	0	1270.73	0	1018.6	0	0	0	0	808.508	0	0	665.88	0	0	419.034	0	0	0
MRC158	Zygosaccharomyces bisporus		0	0	0	1874.21	0	1408.31	0	1055.55	0	0	0	893.931	0	0	0	707.107	0	559.327	488.392	0	334.747	0	0
MRC129	Non identifed		0	0	0	0	0	0	0	0	0	0	0	0	0	821.969	0	0	639.428	0	533.895	435.846	337.728	315.623	0
MRC147	Non identifed		0	0	0	0	0	0	0	1047.15	0	0	0	0	0	0	764.895	0	653.685	0	504.642	395.599	0	0	0
23E	Non identifed		0	0	0	0	0	0	0	1040.88	0	0	932.719	0	0	0	0	720.648	0	0	542.038	487.756	0	0	0
25E	Non identifed		0	0	0	0	0	0	1246.5	0	0	0	932.719	0	0	798.975	0	0	663.553	0	0	0	0	0	0

## Sheet: "Higher diversity" dataset
Isolate ID	Species	Band size	3500	3000	2500	2000	1750	1500	1400	1250	1100	1010	980	940	900	850	800	750	700	650	600	550	500	400	350	300	250	200	150	100
19PP	Candida allociferri		0	2695	0	2144	0	0	0	0	0	0	0	0	0	0	0	750	0	0	0	0	0	0	0	0	0	0	0	0
20CN	Candida intermedia		0	0	0	0	0	0	0	0	1077	0	0	0	0	0	0	0	0	0	0	560	0	441	0	0	264	0	0	0
30CN	Candida zemplinina		3487.91	0	0	0	1622	0	1321	1201	0	0	974	0	0	0	817	0	674	0	0	0	0	0	0	0	0	0	0	0
10CN	Candida zemplinina		0	0	0	0	0	0	0	0	0	0	0	0	0	0	0	0	0	0	588	0	0	0	0	0	0	169	0	0
09PP	Clavispora lusitanea		0	0	0	1983	1651	0	0	1225	1079	0	0	0	916	0	0	0	716	0	560	551	495	0	0	0	0	0	0	0
25PP	Clavispora lusitanea		0	0	0	2000	1651	0	0	1214	0	0	0	0	0	0	0	0	710	0	0	0	0	0	0	0	0	0	0	0
12C	Clavispora lusitanea		0	0	2321	2043	0	0	0	0	1104	0	0	0	0	0	0	0	0	637	0	0	0	0	0	0	0	0	0	0
24PP	Clavispora lusitanea		0	2500	2100	1785	1530	0	0	0	0	0	0	0	0	0	0	0	0	0	0	0	0	0	0	0	0	0	0	0
39CE	Hanseniaspora clermontiae		0	2695	2114	0	0	0	0	0	0	0	0	0	0	0	0	750	0	0	0	0	0	0	0	0	0	0	0	0
28CN	Hanseniaspora clermontiae		0	0	0	0	0	0	1303	0	0	0	0	0	0	0	0	761	0	645	0	0	0	0	0	301	0	0	0	0
05CN	Hanseniaspora opuntiae		0	0	0	0	0	1500	0	0	1131	0	0	0	0	0	0	0	728	0	0	548	0	0	363	0	0	0	0	0
38CN	Hanseniaspora opuntiae		0	0	0	0	1835	0	0	0	0	0	0	0	0	0	787	0	0	0	0	0	0	438	0	0	0	0	0	0
29C	Hanseniaspora opuntiae		0	0	0	0	0	0	0	0	0	0	0	0	0	0	0	0	0	0	0	533	0	0	0	279	0	165	143	0
29PP	Hanseniaspora uvarum		0	0	0	0	0	0	0	0	0	0	967	0	0	0	0	0	0	0	609	0	0	389	0	275	0	0	0	0
26C	Hanseniaspora uvarum		0	0	0	2022	0	1576	0	0	0	1053	0	0	0	0	0	0	724	0	0	0	0	437	0	0	0	0	0	0
52CN	Hanseniaspora uvarum		0	0	2500	1939	0	0	0	1174	0	0	963	0	0	0	821	0	0	0	596	0	478	0	0	0	0	0	0	0
42CN	Hanseniaspora uvarum		0	0	0	0	0	0	0	0	0	0	0	0	0	0	0	0	0	0	0	537	0	0	0	0	273	180	0	98
32C	Hanseniaspora uvarum		0	0	0	0	0	1467	1291	0	1111	0	0	938	0	0	0	0	0	690	617	546	456	0	0	0	0	0	0	0
13AD	Hanseniaspora uvarum		0	0	0	0	0	1574	1371	1180	0	1015	0	0	893	0	811	0	736	658	592	0	486	0	0	0	0	0	0	0
50CN	Hanseniaspora uvarum		0	0	0	0	0	1423	0	1234	0	0	0	0	0	831	0	0	696	0	583	521	0	427	0	0	0	0	0	88
40C	Hanseniaspora uvarum		0	0	0	0	0	0	1310	0	0	0	0	0	0	0	0	0	0	0	578	525	0	0	0	0	0	0	0	0
44CN	Hanseniaspora uvarum		0	0	0	0	0	0	1272	0	1103	0	0	953	0	0	804	0	0	0	627	0	468	0	384	0	0	0	0	0
16M	Hanseniaspora uvarum		0	0	0	0	0	0	1281	0	1119	0	0	0	0	0	811	0	0	647	0	0	468	0	381	0	0	0	0	0
22AD	Hanseniaspora uvarum		0	0	0	0	0	0	0	1225	0	1046	0	923	0	0	773	0	0	0	569	0	0	439	355	0	0	0	0	0
11CN	Hanseniaspora uvarum		2828	0	2595.63	0	1888	0	0	0	0	0	0	0	0	0	0	0	0	0	606	0	0	428	0	0	0	224	0	0
13C	Hanseniaspora uvarum		0	0	2500	2500	1757	0	0	0	0	0	0	0	0	0	0	750	0	0	618	0	0	428	0	0	0	224	0	0
32CN	Hanseniaspora uvarum		0	0	0	0	0	1392	0	0	1095	0	0	0	0	0	0	0	683	0	0	503	0	0	0	325	268	0	0	0
03CN	Hanseniaspora uvarum		0	0	0	0	0	0	1358	0	0	1042	0	0	0	0	0	0	0	661	0	0	483	0	0	317	260	0	0	104
46CN	Hanseniaspora uvarum		0	0	0	0	0	0	1303	0	0	0	0	0	0	0	0	761	0	645	0	0	0	0	0	301	0	0	0	0
24CN	Hanseniaspora uvarum		0	0	0	0	0	0	0	0	0	0	0	0	0	0	0	0	0	0	614	0	0	426	0	0	268	0	0	0
28C	Hanseniaspora uvarum		0	0	0	0	0	1530	0	0	0	0	983	0	0	0	0	0	699	0	0	0	0	0	0	0	0	0	0	0
51CN	Hanseniaspora uvarum		0	0	0	1961	0	1515	0	0	0	0	983	0	0	0	0	0	0	0	0	0	489	400	0	0	0	0	0	0
21C	Hanseniaspora uvarum		0	0	0	1957	0	0	0	0	0	0	0	952	0	0	0	0	699	0	600	0	0	443	0	0	0	0	0	0
45CN	Hanseniaspora uvarum		0	0	2479	0	1766	0	0	0	0	1043	0	0	0	859	0	0	0	659	0	536	0	426	0	0	0	195	0	0
08CN	Hanseniaspora uvarum		0	0	2416	0	1725	0	1351	0	0	0	0	0	0	834	0	0	0	644	0	0	0	407	0	0	0	0	0	0
24CN	Hanseniaspora uvarum		0	0	2416	0	0	1647	1286	0	0	0	0	0	0	0	809	0	0	0	574	0	0	404	0	0	0	0	0	0
49CN	Hanseniaspora uvarum		0	0	0	0	1879	1448	1259	0	1103	0	0	913	0	0	0	0	727	659	0	524	0	436	0	0	0	0	0	0
01CE	Hanseniaspora uvarum		0	0	0	0	1710	1477	0	1196	0	0	0	0	877	0	0	0	0	0	0	0	496	402	0	0	0	0	0	0
22CN	Hanseniaspora uvarum		0	0	0	0	0	0	0	1206	0	0	960	0	0	0	0	0	703	0	0	0	0	418	0	0	0	0	0	0
36CN	Hanseniaspora uvarum		0	0	0	0	0	0	0	0	0	0	0	0	0	0	0	0	0	0	0	537	462	414	0	320	0	205	0	93
40CN	Hanseniaspora uvarum		0	2672	0	0	0	0	0	0	0	0	0	0	0	0	0	0	0	0	0	526	0	0	0	0	0	193	150	88
43CN	Hanseniaspora uvarum		0	0	0	0	0	0	0	0	0	0	0	0	0	0	0	0	0	0	0	0	478	431	348	0	0	225	0	94
41CN	Hanseniaspora uvarum		0	0	0	0	0	0	0	0	0	0	0	0	0	0	0	0	0	0	0	0	0	0	0	0	260	188	138	0
34CN	Hanseniaspora uvarum		0	0	0	2104	0	1665	1293	0	0	0	0	0	0	848	0	0	0	643	0	551	0	0	0	0	0	0	0	0
10C	Hanseniaspora uvarum		0	0	0	2169	0	0	0	0	0	0	0	0	0	0	0	0	0	633	0	0	0	427	361	0	273	0	0	0
34PP	Metschnikovia chrysoperlae		2874	2652	2651.9	1971.44	0	0	0	0	0	0	0	0	0	0	0	0	0	655	0	0	0	0	0	0	0	0	0	0
48CN	Metschnikovia chrysoperlae		0	0	0	2021	0	1500	0	0	0	0	981	0	0	0	0	0	695	0	0	0	0	402	0	0	0	0	0	0
39CE	Metschnikovia chrysoperlae		0	0	0	0	0	0	1391	1216	0	1054	0	0	901	0	0	0	0	663	0	525	0	431	359	0	0	0	0	0
08PP	Metschnikovia pulcherrima		0	0	0	0	0	1622	0	0	0	1043	0	932	0	0	0	0	680	0	0	0	490	0	0	0	0	0	0	0
27C	Meyerozyma caribbica		0	0	0	1961	0	1530	0	0	0	1009	0	0	0	0	0	0	699	0	0	0	0	422	0	0	0	0	0	0
35C	Meyerozyma caribbica		0	0	0	1981	0	1589	1275	0	0	0	971	0	0	0	0	0	708	0	0	0	451	0	0	0	0	0	0	0
24C	Meyerozyma caribbica		0	0	0	2296	0	0	0	1208	0	0	962	0	0	0	0	0	722	0	0	0	0	0	0	0	0	0	0	0
20C	Meyerozyma guilliermondii		0	0	0	0	0	0	0	0	0	1033	0	0	0	0	0	0	0	0	0	0	467	0	0	0	0	0	0	0
18C	Meyerozyma guilliermondii		0	0	0	0	0	1540	1314	0	0	1008	0	0	0	0	0	0	703	0	0	0	0	443	0	0	0	0	0	0
06PP	Meyrozyma guilliermondii		0	0	0	0	0	1637	1291	0	0	0	0	0	0	0	811	0	0	0	611	0	0	399	0	331	0	0	0	0
03CE	Meyrozyma guilliermondi		0	2500	2111	0	1650	0	1301	1100	0	0	0	902	850	0	800	0	700	650	0	0	0	0	0	0	0	0	0	0
10CE	Meyrozyma guilliermondii		0	0	0	2085	0	1635	0	0	1134	0	0	0	0	0	806	0	0	0	0	0	0	0	0	0	0	214	131	0
35PP_Solo	Non identifed		0	3052	2729	1920	0	0	1408	0	0	0	0	0	0	0	0	0	0	0	0	0	0	0	0	0	0	0	0	0
14M_C.Franc	Non identifed		3159	2733	2524	0	0	0	1307	1210	0	0	0	0	900	0	789	0	0	0	0	0	0	0	0	0	0	0	0	0
13CE	Non identifed		2874	0	0	2291	0	0	0	0	0	1093	0	933	0	0	0	0	0	0	0	0	0	0	0	0	0	0	0	0
28CE	Non identifed		0	2876	2524	1921	0	0	0	0	0	0	0	0	0	0	0	0	0	0	0	0	0	0	0	0	0	0	0	0
34CN	Non identifed		0	0	0	2104	1665	0	1293	0	0	0	0	0	0	0	0	0	0	643	0	551	0	0	0	0	0	0	0	0
39C	Non identifed		0	0	0	0	1699	1434	0	0	0	1037	0	0	0	0	0	0	724	0	0	0	473	0	0	0	0	0	0	0
35CN	Non identifed		0	0	0	0	0	1647	0	0	0	0	0	0	0	0	0	0	0	0	0	0	0	0	0	0	0	194	0	0
22CN	Non identifed		0	0	0	0	1850	1409	0	1199	0	0	0	0	879	0	0	0	0	654	0	0	0	426	0	0	0	195	0	0
25CN	Non identifed		0	0	0	0	0	0	0	0	0	0	0	0	0	0	0	0	732	0	0	0	0	416	0	0	0	0	0	0
04CN	Non identifed		0	0	0	0	0	1569	0	0	0	0	959	0	0	0	0	0	706	0	0	0	459	0	0	0	275	0	0	0
27CN	Non identifed		0	0	0	0	0	0	0	1261	0	984	0	0	0	0	0	0	0	0	629	0	0	0	0	294	249	0	0	0
36C	Non identifed		0	2500	2100	0	1652	0	0	0	1100	0	0	899	853	0	0	0	0	0	0	0	0	0	0	0	0	0	0	0
18CN	Non identifed		0	0	0	1874	0	0	0	0	0	0	0	0	0	0	0	0	735	0	0	0	0	408	0	0	0	0	0	0
55CN	Non identifed		0	0	0	0	0	1651	0	1166	0	0	0	0	0	0	779	0	0	0	0	501	0	0	0	0	0	0	0	0
3CN	Non identifed		0	0	0	0	0	0	0	0	0	0	0	0	0	0	0	789	713	689	597	0	0	0	0	0	0	0	0	0
04CE	Non identifed		0	2500	2100	0	1653	0	0	1112	0	0	0	909	0	0	0	0	0	0	0	0	0	0	0	0	0	0	0	0
05C	Non identifed		0	2509	2253	0	0	0	1325	0	0	0	0	909	0	0	0	0	682	0	0	559	0	397	0	322	0	0	0	0
32PP	Non identifed		0	0	2315	1864	0	1694	1362	0	0	0	0	0	0	0	0	0	0	0	0	0	0	0	0	0	0	0	0	0
21CN	Non identifed		0	0	0	0	0	0	0	0	0	0	0	0	0	0	0	0	736	0	0	551	0	0	0	0	224	160	0	0
09C	Non identifed		0	0	2085	0	1653	0	0	1134	0	0	0	0	0	0	806	0	0	0	0	0	0	0	0	0	224	0	131	0
02PP	Non identifed		0	0	0	0	0	0	0	1110	0	0	0	0	0	0	0	0	0	0	0	0	0	0	0	0	0	0	0	0
17CN	Non identifed		0	0	0	0	0	0	0	0	1077	0	0	938	860	0	0	0	0	645	596	0	0	375	0	294	0	0	0	0
23CN	Pichia kudriavzevii		0	0	0	0	0	1661	0	1303	0	0	0	0	833	0	0	0	0	0	0	0	0	433	360	0	0	0	0	0
16CE	Pichia sp		0	0	0	2062	0	1608	0	0	1064	0	0	0	0	0	787	0	0	0	0	520	0	432	0	0	0	0	0	0
07CE	Pichia kudriavzevii		0	0	0	0	0	0	0	0	0	0	0	0	0	0	0	0	0	0	0	0	0	435	0	0	0	0	0	0
05CE	Pichia kudriavzevii		0	0	0	0	0	0	1448	0	1083	0	0	0	0	0	0	0	702	0	0	548	0	0	356	0	0	0	0	0
25C	Pichia kudriavzevii		0	0	0	0	0	0	0	0	0	0	0	0	0	0	0	755	0	683	0	0	0	444	0	0	273	0	0	0
33C	Pichia kudriavzevii		0	0	0	1892	0	0	1427	0	0	0	0	953	0	0	769	0	707	0	0	0	0	433	370	0	0	0	0	69
56CN	Pichia kudriavzevii		0	0	0	0	0	1586	1475	0	0	0	0	931	0	0	775	0	0	656	0	0	0	416	0	0	0	0	0	76
19AD	Pichia kudriavzevii		0	0	0	0	0	1586	0	1240	0	0	0	0	0	0	794	0	0	0	0	0	0	0	0	333	0	0	0	0
25CE	Pichia kudriavzevii		0	0	0	0	0	0	1358	1261	0	0	0	0	0	0	794	739	0	635	577	0	473	0	0	336	279	0	0	0
30CE	Pichia kudriavzevii		0	0	0	0	0	0	0	0	1080	0	0	0	0	0	0	760	0	0	0	0	0	428	0	0	0	0	0	0
31C	Pichia kudriavzevii		0	0	0	0	0	1530	0	0	0	1017	0	0	0	0	0	0	706	0	0	0	0	429	0	0	0	0	0	0
34C	Pichia kudriavzevii		0	0	0	0	0	1673	0	0	1119	0	0	0	0	0	777	0	0	0	0	0	468	0	0	0	0	0	0	0
17CN	Pichia kudriavzevii		0	0	0	2901	0	0	0	0	0	0	0	953	0	0	0	0	743	0	0	0	0	0	0	0	0	0	0	0
23CN	Pichia kudriavzevii		0	0	2500	0	1794	0	1389	0	1072	0	0	879	0	0	0	0	722	629	0	548	0	436	0	0	0	0	0	0
16C	Pichia kudriavzevii		0	0	0	0	1680	1454	0	1169	0	0	0	0	848	0	0	0	0	0	0	500	0	0	0	0	0	0	0	0
04PP	Pichia kudriavzevii		0	0	0	1865	0	0	0	0	0	0	0	0	0	823	0	0	0	0	0	528	0	0	0	321	0	0	0	0
20AD	Pichia kudriavzevii		0	0	0	0	0	1581	0	1216	0	0	0	0	0	0	0	768	0	0	566	0	0	0	378	311	0	0	0	0
16PP	Pichia kudriavzevii		0	0	0	0	0	1553	1291	0	0	0	0	925	0	816	0	0	694	0	0	532	0	0	366	0	0	0	0	0
23PP	Pichia kudriavzevii		0	0	0	0	0	0	0	0	0	0	0	947	0	0	0	0	736	0	0	552	0	0	0	0	0	224	160	0
07C	Pichia kudriavzevii		0	0	0	0	0	0	0	0	0	0	0	0	0	825	0	743	0	0	0	0	0	419	0	0	0	0	167	0
08C	Pichia kudriavzevii		0	0	0	0	0	0	0	0	0	0	0	0	0	0	0	0	0	0	0	0	0	0	0	0	286	223	152	0
36CE	Pichia manshurica		0	0	0	0	0	0	0	0	0	1033	0	0	0	0	0	0	0	0	0	0	467	0	0	0	0	0	0	0
02CE	Pichia manshurica		0	0	0	1961	0	0	0	1182	0	0	0	917	0	0	0	0	702	0	0	538	0	0	376	0	0	0	0	0
01C	Pichia manshurica		0	0	0	0	1680	1443	0	1169	0	0	0	0	862	0	0	0	0	0	0	480	0	389	0	0	0	0	0	0
26CE	Pichia membranifaciens		0	0	2125	0	1665	0	1283	0	0	0	0	0	835	0	0	0	0	653	556	0	0	0	0	0	0	0	0	0
27CE	Pichia occidentalis		0	0	0	1941	0	1435	0	0	0	0	0	0	0	0	0	0	0	0	629	0	0	425	0	0	0	0	0	0
03C	Pichia occidentalis		0	0	0	2085	0	1635	0	0	1134	0	0	0	0	0	806	0	0	0	0	0	0	0	0	0	0	214	131	0
26CN	Pichia occidentalis		0	0	0	0	1672.95	0	0	1119	0	0	0	0	0	0	777	0	0	0	0	0	468	0	0	0	0	0	0	0
35CN	Pichia occidentalis		0	0	0	1983	0	1540	0	1215	0	1016	0	0	0	0	0	750	0	0	0	0	488	0	0	0	0	0	0	0
37C	Pichia occidentalis		0	0	2259	1948	0	0	0	0	1090	0	0	0	0	0	0	0	0	0	607	0	0	0	0	0	0	0	0	0
21PP	Pichia occidentalis		2859	0	0	0	0	0	1341	0	0	0	0	0	0	0	0	0	0	0	0	0	468	0	0	0	0	0	122	0
38C	Pichia occidentalis		0	0	0	1866	0	1576	1273	0	0	0	0	949	0	0	0	0	0	0	0	534	0	433	0	0	0	0	0	0
30C	Pichia occidentalis		0	0	0	2000	0	1545	0	0	1055	0	0	0	0	0	0	0	731	0	0	0	441	0	0	0	0	0	0	0
14C	Pichia occidentalis		0	0	0	0	0	1561	1269	0	1083	0	0	0	0	825	0	0	0	633	0	541	0	417	354	0	275	0	0	0
04C	Pichia occidentalis		0	2644	0	0	0	1545	1326	0	1027	0	0	0	0	0	0	0	723	0	0	0	465	400	0	314	0	0	0	0
02C	Pichia occidentalis		0	0	0	0	1756	0	0	0	0	0	0	0	0	0	781	0	0	0	0	531	480	0	0	0	0	0	0	0
37CE	Pichia sp		0	0	0	0	0	0	0	0	0	0	0	0	860	0	0	0	733	677	577	0	465	376	0	0	0	0	0	0
11PP	Rhodotorula mucilaginosa		0	2522	2115	0	0	0	0	0	0	0	0	900	0	0	0	0	0	0	0	0	0	0	0	0	0	0	0	0
Padrão	Saccharomyces bayanus		0	2529	0	0	0	0	0	1191	0	0	0	0	0	0	0	743	0	0	0	0	465	0	0	0	0	0	0	0
26PP	Saccharomyces cerevisiae		0	2652	0	1971	0	0	0	0	0	0	0	0	0	0	0	0	0	655	0	0	0	0	0	0	0	0	0	0
Padrao	Saccharomyces cerevisiae		0	0	0	0	0	0	0	0	0	0	0	0	0	0	0	0	728	0	0	0	445	0	0	0	296	0	0	0
Padrão	Saccharomyces cerevisiae		0	0	0	0	1747	0	0	1154	0	0	0	0	0	0	791	0	0	0	0	518	0	0	0	0	0	0	0	0
33CE	Saccharomyces cerevisiae		0	0	2110	0	0	0	0	0	1057	0	0	0	0	0	0	0	0	0	0	0	445	0	0	0	0	0	0	0
11CE	Saccharomyces cerevisiae		0	0	0	0	0	0	0	1117	0	0	0	0	0	0	781	0	0	0	0	483	0	0	0	0	0	0	0	0
01PP	Saccharomyces cerevisiae		0	0	0	0	0	0	0	0	0	0	0	0	0	0	0	0	707	0	0	0	424	0	0	0	0	249	0	0
41PP	Saccharomyces cerevisiae		0	0	0	0	0	0	0	0	0	0	0	0	0	0	0	0	693	0	0	0	0	419	0	0	0	249	0	0
13PP	Saccharomyces cerevisiae		0	0	0	0	0	0	0	0	0	0	0	0	0	0	0	0	686	0	0	0	0	419	0	0	0	0	0	0
12M	Saccharomyces cerevisiae		0	0	0	0	0	0	0	0	0	0	0	0	0	0	0	0	680	0	0	0	0	410	0	0	0	0	0	0
20E	Saccharomyces cerevisiae		0	0	0	0	0	0	0	0	0	0	0	0	0	0	0	0	673	0	0	0	0	405	0	0	0	231	0	0
20E	Saccharomyces cerevisiae		0	2554	0	0	0	0	0	0	0	0	0	0	866	0	0	0	0	0	0	0	0	0	374	0	0	0	0	109
06CE	Saccharomyces cerevisiae		0	0	0	0	0	0	0	0	0	0	0	896	0	0	0	0	0	0	588	488	0	0	0	0	0	0	0	0
13PP	Saccharomyces cerevisiae		0	0	0	0	0	0	1439	1123	0	0	0	0	0	0	0	0	701	0	0	533	0	0	0	338	284	0	0	0
33CE	Saccharomyces cerevisiae		0	0	0	0	0	0	0	0	0	0	0	944	0	0	794	0	0	0	616	0	0	0	0	0	0	0	0	0
01PP	Saccharomyces cerevisiae		0	0	0	0	0	1540	0	1301	0	0	0	0	843	0	0	0	672	0	0	0	452	0	0	0	0	0	0	0
28AD	Saccharomyces cerevisiae		0	2501	2113	0	1650	0	0	0	0	0	0	0	0	0	0	0	0	0	0	0	0	0	0	0	0	0	0	0
Padrão	Saccharomyces uvarum		0	2529	0	0	0	0	0	1180	0	0	0	0	0	0	0	736	0	0	0	0	450	0	0	313	0	0	0	0
20PP	Trichomonascus ciferrii		0	2554	0	0	0	0	0	0	0	0	0	0	866	0	0	0	0	0	0	0	0	0	374	0	0	0	0	109
12CN	Zygoascus meyerae		0	0	0	0	0	0	0	1256	1135	0	0	908	0	0	0	0	686	0	0	536	0	0	0	0	0	0	0	0
29CE	Zygosaccharomyces bailii		0	0	0	2041	1741	0	0	0	0	0	0	0	0	0	0	0	697	0	596	0	0	402	0	0	0	0	0	0
